# Supplementary material for: Novel Receptor Tyrosine Kinase Pathway Inhibitors for Targeted Radionuclide Therapy of Glioblastoma
Source: Pharmaceuticals (Basel). 2021 Jun 29;14(7):626. doi: 10.3390/ph14070626 (PMC8308832; doi:10.3390/ph14070626)
Supplement: Supplementary file 1 [file pharmaceuticals-14-00626-s001.zip]

Archive with 1 entries (1 files):
- pharmaceuticals-1258516-supplementary.pdf
